# Supplementary material for: Modulation of gut microbiota dysbioses in type 2 diabetic patients by macrobiotic Ma-Pi 2 diet
Source: Br J Nutr. 2016 May 6;116(1):80–93. doi: 10.1017/S0007114516001045 (PMC4894062; doi:10.1017/S0007114516001045)
Supplement: Supplementary file 1 [file S0007114516001045sup.zip]

Archive with 8 entries (8 files):
- S0007114516001045sup001.pdf
- S0007114516001045sup002.pdf
- S0007114516001045sup003.pdf
- S0007114516001045sup004.pdf
- S0007114516001045sup005.pdf
- S0007114516001045sup006.docx
- S0007114516001045sup007.docx
- S0007114516001045sup008.docx
